# Supplementary material for: Comparative Genomics of the Aeromonadaceae Core Oligosaccharide Biosynthetic Regions
Source: Int J Mol Sci. 2017 Feb 28;18(3):519. doi: 10.3390/ijms18030519 (PMC5372535; doi:10.3390/ijms18030519)
Supplement: Supplementary file 1 [file ijms-18-00519-s001.zip]

Archive with 2 entries (2 files):
- Supplementary Table 1.xlsx
- Supplementary Figure 1.pdf
