# Supplementary material for: Comparative Genomics of the Aeromonadaceae Core Oligosaccharide Biosynthetic Regions
Source: Int J Mol Sci. 2017 Feb 28;18(3):519. doi: 10.3390/ijms18030519 (PMC5372535; doi:10.3390/ijms18030519)
Supplement: Supplementary file 1 [file ijms-18-00519-s001.zip › Supplementary Table 1.xlsx]

## Sheet: Hoja1
Supplementary Table 1. Complete list of genomes and strains used in this study
Genbank Classification	Strain	BioSample	BioProject	Assembly	Assembly Level	wa Region 1 Type
A. allosaccharophila	TTU2014-159ASC	SAMN04099669	PRJNA296464	GCA_001446895.1	Contig	5
A. allosaccharophila	BVH88	SAMEA2752403	PRJEB7045	GCA_000820245.1	Scaffold	9
A. allosaccharophila	CECT 4199	SAMEA2752428	PRJEB7019	GCA_000819685.1	Scaffold	15
A. aquatica	AE235	SAMN03023875	PRJNA260478	GCA_000764655.1	Contig	3
A. australiensis	CECT 8023	SAMEA2752426	PRJEB7021	GCA_000819725.1	Contig	4
A. bestiarum	CECT 4227	SAMEA2752425	PRJEB7022	GCA_000819745.1	Scaffold	1
A. bivalvium	CECT 7113	SAMEA2752424	PRJEB7023	GCA_000819765.1	Scaffold	27
A. caviae	FDAARGOS_75	SAMN02934527	PRJNA231221	GCA_000783715.1	Contig	2
A. caviae	8LM	SAMN03389335	PRJNA277314	GCA_000959705.1	Contig	3
A. caviae	A23	SAMN03778994	PRJNA287226	GCA_001183595.1	Scaffold	3
A. caviae	Ae398	SAMEA2272404	PRJEA51677	GCA_000208825.1	Contig	3
A. caviae	FDAARGOS_72	SAMN02934523	PRJNA231221	GCA_000783775.1	Contig	3
A. caviae	L12	SAMN03265383	PRJNA270276	GCA_000813475.1	Contig	3
A. caviae	VBF856	SAMN04914380	PRJNA320016	GCA_001702475.1	Contig	3
A. caviae	YL12	SAMN02870964	PRJNA242225	GCA_000721855.1	Contig	3
A. caviae	CECT 838	SAMEA2752423	PRJEB7024	GCA_000819785.1	Scaffold	10
A. caviae	FDAARGOS_76	SAMN02934528	PRJNA231221	GCA_000783695.1	Contig	11
A. caviae	CECT 4221	SAMEA2752402	PRJEB7046	GCA_000820265.2	Scaffold	12
A. caviae	429865	SAMN03995874	PRJNA292995	GCA_001270765.1	Contig	28
A. dhakensis	AAK1	SAMD00036618	PRJDB70	GCA_000315195.1	Contig	1
A. dhakensis	CECT 7289	SAMEA2752427	PRJEB7020	GCA_000819705.1	Scaffold	1
A. dhakensis	CIP 107500	SAMEA2752400	PRJEB7048	GCA_000820305.1	Scaffold	1
A. dhakensis	F2S2-1	SAMN04494559	PRJNA312130	GCA_001673685.1	Contig	1
A. dhakensis	SSU	SAMN02597481	PRJNA237907	GCA_000708085.1	Contig	1
A. diversa	2478-85	SAMN02471398	PRJNA183611	GCA_000367845.1	Contig	16
A. diversa	CECT 4254	SAMEA2752422	PRJEB7026	GCA_000819805.1	Scaffold	16
A. encheleia	CECT 4342	SAMEA2752421	PRJEB7027	GCA_000819825.1	Scaffold	26
A. enteropelogenes	LK14	SAMN03744441	PRJNA277406	GCA_001038825.1	Contig	1
A. enteropelogenes	1999lcr	SAMN02732394	PRJNA245216	GCA_000687355.2	Contig	5
A. enteropelogenes	CECT 4255T	SAMEA2752405	PRJEB7043	GCA_000820205.1	Scaffold	5
A. enteropelogenes	CECT 4487	SAMEA2752420	PRJEB7028	GCA_000819845.1	Scaffold	5
A. eucreophila	CECT 4224	SAMEA2752419	PRJEB7029	GCA_000819865.1	Scaffold	10
A. finlandiensis	4287D	SAMN03023686	PRJNA260478	GCA_000764645.1	Contig	5
A. fluvialis	LMG 24681	SAMEA2752418	PRJEB7030	GCA_000819885.1	Scaffold	27
A. hydrophila	14	SAMN02471854	PRJNA183195	GCA_000354655.1	Contig	1
A. hydrophila	116	SAMN02471861	PRJNA183196	GCA_000350405.1	Contig	1
A. hydrophila	173	SAMN02471842	PRJNA183198	GCA_000354675.1	Contig	1
A. hydrophila	187	SAMN02471855	PRJNA183199	GCA_000354635.1	Contig	1
A. hydrophila	226	SAMN02643440	PRJNA183200	GCA_000586055.1	Contig	1
A. hydrophila	259	SAMN02471868	PRJNA183201	GCA_000354695.1	Contig	1
A. hydrophila	277	SAMN02471843	PRJNA183202	GCA_000354715.1	Contig	1
A. hydrophila	2JBN101	SAMN04939662	PRJNA320461	GCA_001717755.1	Contig	1
A. hydrophila	48_AHYD	SAMN03197672	PRJNA267549	GCA_001056955.1	Scaffold	1
A. hydrophila	50_AHYD	SAMN03197692	PRJNA267549	GCA_001055195.1	Scaffold	1
A. hydrophila	52_AHYD	SAMN03197714	PRJNA267549	GCA_001057115.1	Scaffold	1
A. hydrophila	53_AHYD	SAMN03197725	PRJNA267549	GCA_001055245.1	Scaffold	1
A. hydrophila	56_AHYD	SAMN03197759	PRJNA267549	GCA_001057275.1	Scaffold	1
A. hydrophila	AD9	SAMN02673382	PRJNA236257	GCA_000626755.1	Contig	1
A. hydrophila	Ae34	SAMD00000402	PRJDB1739	GCA_000698205.1	Contig	1
A. hydrophila	AH-1	SAMN05187193	PRJNA323709	GCA_001684445.1	Contig	1
A. hydrophila	AH10	SAMN03421355	PRJNA278509	GCA_000963645.1	Complete Genome	1
A. hydrophila	AHNIH1	SAMN03294822	PRJNA273636	GCA_001687125.1	Complete Genome	1
A. hydrophila	AL06-06	SAMN03366652	PRJNA270887	GCA_000940915.1	Complete Genome	1
A. hydrophila	AL09-71	SAMN02726090	PRJNA227037	GCA_000633175.1	Complete Genome	1
A. hydrophila	AL09-79	SAMN04274131	PRJNA302467	GCA_001604835.1	Contig	1
A. hydrophila	AL10-121	SAMN04273360	PRJNA302455	GCA_001604855.1	Contig	1
A. hydrophila	Arkansas 2010	SAMN04967902	PRJNA321184	GCA_001705945.1	Contig	1
A. hydrophila	D4	SAMN04404355	PRJNA308632	GCA_001518775.1	Complete Genome	1
A. hydrophila	FDAARGOS_78	SAMN02934532	PRJNA231221	GCA_000783635.1	Contig	1
A. hydrophila	GYK1	SAMN05188441	PRJNA323754	GCA_001683535.1	Complete Genome	1
A. hydrophila	J-1	SAMN03283200	PRJNA227242	GCA_000819505.1	Complete Genome	1
A. hydrophila	JBN2301	SAMN04266592	PRJNA302121	GCA_001455365.1	Complete Genome	1
A. hydrophila	L14f	SAMN03265385	PRJNA270277	GCA_000813465.1	Contig	1
A. hydrophila	M013	SAMN03113148	PRJNA264123	GCA_000783255.1	Contig	1
A. hydrophila	M023	SAMN03162034	PRJNA265923	GCA_000786315.1	Contig	1
A. hydrophila	M062	SAMN03154072	PRJNA265924	GCA_000803185.1	Contig	1
A. hydrophila	ML09-119	SAMN02603614	PRJNA188141	GCA_000401555.1	Complete Genome	1
A. hydrophila	ML09-121	SAMN04274132	PRJNA302468	GCA_001604895.1	Contig	1
A. hydrophila	ML09-122	SAMN04274135	PRJNA302469	GCA_001604905.1	Contig	1
A. hydrophila	NF1	SAMN02597476	PRJNA237913	GCA_000708105.1	Contig	1
A. hydrophila	NF2	SAMN02597477	PRJNA237917	GCA_000708065.1	Contig	1
A. hydrophila	NJ-35	SAMN03744001	PRJNA226230	GCA_001019645.1	Complete Genome	1
A. hydrophila	pc104A	SAMN02728499	PRJNA227038	GCA_000635955.1	Complete Genome	1
A. hydrophila	RB-AH	SAMN02892980	PRJNA253773	GCA_000724965.1	Contig	1
A. hydrophila	SNUFPC-A8	SAMN02470915	PRJNA175471	GCA_000315835.1	Contig	1
A. hydrophila	SSU	SAMN02463947	PRJNA71509	GCA_000298055.1	Scaffold	1
A. hydrophila	TN-97-08	SAMN04253181	PRJNA301651	GCA_001535585.1	Contig	1
A. hydrophila	4AK4	SAMN02641590	PRJNA210524	GCA_000512185.1	Complete Genome	3
A. hydrophila	BWH65	SAMN03280160	PRJNA271899	GCA_001030105.1	Scaffold	3
A. hydrophila	KOR1	SAMN04038585	PRJNA294992	GCA_001306015.1	Scaffold	22
A. hydrophila	145	SAMN02643439	PRJNA183197	GCA_000586035.1	Contig	23
A. hydrophila	YL17	SAMN02713488	PRJNA234473	GCA_000612075.2	Complete Genome	-
A. hydrophila subsp. hydrophila	ATCC 7966	SAMN02604052	PRJNA16697	GCA_000014805.1	Complete Genome	1
A. hydrophila subsp. ranae	CIP 107985	SAMEA2752399	PRJEB7049	GCA_000820325.1	Scaffold	1
A. jandaei	L14h	SAMN03265386	PRJNA270278	GCA_000813485.1	Contig	1
A. jandaei	Riv2	SAMN02597482	PRJNA237126	GCA_000708125.1	Contig	4
A. jandaei	CECT 4228	SAMEA2752417	PRJEB7031	GCA_000819955.1	Scaffold	17
A. lacus	AE122	SAMN03023876	PRJNA260478	GCA_000764665.1	Contig	-
A. media	ARB13	SAMN03018686	PRJNA260228	GCA_000754915.1	Contig	3
A. media	ARB20	SAMN03018687	PRJNA260227	GCA_000754925.1	Contig	3
A. media	CECT 4232	SAMEA2752416	PRJEB7032	GCA_000819985.1	Scaffold	13
A. media	WS	SAMN02472129	PRJNA170164	GCA_000287215.3	Complete Genome	14
A. molluscorum	848	SAMN02471397	PRJNA183610	GCA_000388115.1	Contig	27
A. piscicola	AH-3	SAMN05187196	PRJNA323710	GCA_001684435.1	Contig	1
A. piscicola	LMG 24783	SAMEA2752415	PRJEB7033	GCA_000820005.1	Scaffold	1
A. popoffii	CIP 105493	SAMEA2752414	PRJEB7034	GCA_000820025.1	Scaffold	6
A. rivuli	DSM 22539	SAMEA2752413	PRJEB7035	GCA_000820045.1	Scaffold	27
A. salmonicida	CBA100	SAMN02954503	PRJNA257751	GCA_000746985.1	Contig	1
A. salmonicida	Y577	SAMN03395037	PRJNA264317	GCA_001481545.2	Scaffold	23
A. salmonicida	Y567	SAMN03395036	PRJNA264317	GCA_001466435.1	Contig	24
A. salmonicida	Y47	SAMN03395034	PRJNA264317	GCA_001481535.2	Scaffold	-
A. salmonicida subsp. achromogenes	AS03	SAMN02470909	PRJNA175472	GCA_000315855.2	Contig	-
A. salmonicida subsp. masoucida	NBRC 13784	SAMD00000014	PRJDB242	GCA_000647955.1	Contig	2
A. salmonicida subsp. pectinolytica	34mel	SAMN03322533	PRJNA198485	GCA_000447435.2	Contig	1
A. salmonicida subsp. salmonicida	01-B526	SAMN02469939	PRJNA71855	GCA_000234845.2	Contig	2
A. salmonicida subsp. salmonicida	2004-05MF26	SAMN03120845	PRJNA264317	GCA_000786805.1	Contig	2
A. salmonicida subsp. salmonicida	2009-144K3	SAMN03120844	PRJNA264317	GCA_000786795.1	Contig	2
A. salmonicida subsp. salmonicida	A449	SAMN02603664	PRJNA16723	GCA_000196395.1	Complete Genome	2
A. salmonicida subsp. salmonicida	ATCC 33658	SAMN04449999	PRJNA310296	GCA_001643305.1	Contig	2
A. salmonicida subsp. salmonicida	CIP 103209	SAMEA2752412	PRJEB7036	GCA_000820065.1	Scaffold	2
A. salmonicida subsp. salmonicida	J223	SAMN04449844	PRJNA310296	GCA_001643275.1	Contig	2
A. salmonicida subsp. salmonicida	J227	SAMN04450000	PRJNA310296	GCA_001643355.1	Contig	2
A. salmonicida subsp. salmonicida	J231	SAMN04450001	PRJNA310296	GCA_001643285.1	Contig	2
A. salmonicida subsp. salmonicida	JF3224	SAMN03295755	PRJNA264317	GCA_000931985.2	Scaffold	2
A. salmonicida subsp. salmonicida	JF3791	SAMN03332968	PRJNA264317	GCA_001597895.1	Scaffold	2
A. salmonicida subsp. salmonicida	RS534	SAMN03332961	PRJNA264317	GCA_001499805.2	Scaffold	2
A. salmonicida subsp. smithia	JF4097	SAMN03396265	PRJNA264317	GCA_001466445.1	Contig	2
A. sanarellii	LMG 24682	SAMEA2752411	PRJEB7037	GCA_000820085.1	Scaffold	3
A. schubertii	ATCC 43700	SAMN04299626	PRJNA304368	GCA_001481395.1	Scaffold	1
A. schubertii	CECT 4240	SAMEA2752410	PRJEB7038	GCA_000820105.2	Scaffold	1
A. schubertii	WL1483	SAMN04110141	PRJNA297116	GCA_001447335.1	Complete Genome	1
A. simiae	CIP 107798	SAMEA2752409	PRJEB7039	GCA_000820125.1	Scaffold	-
A. sobria	CECT 4245	SAMEA2752408	PRJEB7040	GCA_000820145.1	Scaffold	19
A. sp	MDS8	SAMN02472124	PRJNA186612	GCA_000388005.1	Contig	1
A. sp	ZOR0002	SAMN03021520	PRJNA205572	GCA_000801005.1	Scaffold	3
A. sp	159	SAMN02471851	PRJNA171603	GCA_000292325.1	Contig	4
A. sp	L_1B5_3	SAMN03273301	PRJNA270791	GCA_000836735.1	Contig	4
A. sp	ANNP30	SAMN05172925	PRJNA322714	GCA_001729005.1	Contig	9
A. sp	ANP5	SAMN05179245	PRJNA323461	GCA_001729085.1	Contig	9
A. sp	DNP9	SAMN05172505	PRJNA322689	GCA_001728955.1	Contig	9
A. sp	HZM	SAMN02596469	PRJNA236450	GCA_000701085.1	Contig	10
A. sp	EERV15	SAMEA3932536	PRJEB13484	GCA_900079845.2	Contig	18
A. sp	ZOR0001	SAMN03021519	PRJNA205571	GCA_000801015.1	Scaffold	25
A. taiwanensis	LMG 24683	SAMD00000007	PRJDB1639	GCA_000699185.1	Contig	21
A. taiwanensis	LMG 24683	SAMEA2752407	PRJEB7041	GCA_000820165.1	Scaffold	21
A. tecta	CECT 7082	SAMEA2752406	PRJEB7042	GCA_000820185.2	Scaffold	22
A. veronii	ARB3	SAMN03018688	PRJNA260226	GCA_000754905.1	Contig	4
A. veronii	CECT 4486	SAMEA2752398	PRJEB7050	GCA_000820365.1	Scaffold	4
A. veronii	Hm21	SAMN02471703	PRJNA205862	GCA_000464515.1	Contig	4
A. veronii	PhIn2	SAMN02471783	PRJNA169110	GCA_000409545.1	Contig	4
A. veronii	TH0426	SAMN04012505	PRJNA293940	GCA_001593245.1	Complete Genome	4
A. veronii	TTU2014-108AME	SAMN04099649	PRJNA296464	GCA_001446465.1	Contig	4
A. veronii	TTU2014-108ASC	SAMN04099650	PRJNA296464	GCA_001446505.1	Contig	4
A. veronii	TTU2014-113AME	SAMN04099651	PRJNA296464	GCA_001446535.1	Scaffold	4
A. veronii	TTU2014-115AME	SAMN04099652	PRJNA296464	GCA_001446555.1	Scaffold	4
A. veronii	TTU2014-115ASC	SAMN04099653	PRJNA296464	GCA_001446575.1	Contig	4
A. veronii	TTU2014-125ASC	SAMN04099656	PRJNA296464	GCA_001446635.1	Contig	4
A. veronii	TTU2014-130AME	SAMN04099657	PRJNA296464	GCA_001446645.1	Contig	4
A. veronii	TTU2014-130ASC	SAMN04099658	PRJNA296464	GCA_001446675.1	Scaffold	4
A. veronii	TTU2014-131ASC	SAMN04099659	PRJNA296464	GCA_001446695.1	Contig	4
A. veronii	TTU2014-134AME	SAMN04099661	PRJNA296464	GCA_001446735.1	Contig	4
A. veronii	TTU2014-134ASC	SAMN04099662	PRJNA296464	GCA_001446755.1	Contig	4
A. veronii	TTU2014-140ASC	SAMN04099663	PRJNA296464	GCA_001446775.1	Contig	4
A. veronii	TTU2014-141AME	SAMN04099664	PRJNA296464	GCA_001446795.1	Scaffold	4
A. veronii	TTU2014-141ASC	SAMN04099665	PRJNA296464	GCA_001446815.1	Contig	4
A. veronii	TTU2014-142ASC	SAMN04099666	PRJNA296464	GCA_001446835.1	Contig	4
A. veronii	TTU2014-143AME	SAMN04099667	PRJNA296464	GCA_001446855.1	Contig	4
A. veronii	TTU2014-143ASC	SAMN04099668	PRJNA296464	GCA_001446875.1	Contig	4
A. veronii	AMC35	SAMN02463951	PRJNA71519	GCA_000298035.1	Scaffold	5
A. veronii	AER397	SAMN02463950	PRJNA71517	GCA_000297995.1	Scaffold	7
A. veronii	B565	SAMN02603940	PRJNA63671	GCA_000204115.1	Complete Genome	7
A. veronii	AER39	SAMN02463948	PRJNA71513	GCA_000297975.1	Scaffold	9
A. veronii	AVNIH1	SAMN03455926	PRJNA279607	GCA_001634325.1	Complete Genome	11
A. veronii	AVNIH2	SAMN03455937	PRJNA279618	GCA_001647435.1	Contig	11
A. veronii	CB51	SAMN04901561	PRJNA319612	GCA_001634345.1	Complete Genome	18
A. veronii	AMC34	SAMN02463949	PRJNA71515	GCA_000298015.1	Scaffold	20
A. veronii	CIP 107763	SAMEA2752401	PRJEB7047	GCA_000820285.1	Contig	29
A. veronii	VBF557	SAMN04914378	PRJNA320014	GCA_001696435.1	Contig	-
A. veronii bv. sobria	LMG 13067	SAMEA2752397	PRJEB7051	GCA_000820385.1	Scaffold	8
A. veronii bv. veronii	CECT 4257	SAMEA2752404	PRJEB7044	GCA_000820225.1	Scaffold	7
